# Supplementary material for: Effect of a specific composition of short- and medium-chain fatty acid 1-Monoglycerides on growth performances and gut microbiota of gilthead sea bream (Sparus aurata)
Source: PeerJ. 2018 Jul 31;6:e5355. doi: 10.7717/peerj.5355 (PMC6074759; doi:10.7717/peerj.5355)
Supplement: Dataset S4 [file peerj-06-5355-s005.xlsx]

## Sheet: Foglio1
PAPER:	Effect of a specific composition of short- and medium- chain fatty acid 1-Monoglycerides on growth performances and gut microbiota of gilthead sea bream (Sparus aurata)
AUTHORS:	Simona Rimoldi, Emi Gliozheni, Chiara Ascione, Elisabetta Gini, Genciana Terova
CRITERIA:	Raw data for fish growth
	bFCR	eFCR	SGR	Initial weight (g)	Final weight (g)	RGR (%)	Mortality (%)	Initial biomass (kg)	Final biomass (kg)	Initial n° of fish	Final n° of fish
CTRL_1	1.58	1.60	0.74	61.98	128.06	106.61	0.99	6.26	12.80	101	100
CTRL_2	1.55	1.55	0.76	60.58	127.81	110.98	0.00	6.06	12.78	100	100
CTRL_3	1.47	1.50	0.76	59.11	124.66	110.89	1.01	5.85	12.21	99	98
media	1.53	1.55	0.75	60.56	126.84	109.49	0.67	6.06	12.60	100.00	99.33
d.s.	0.05	0.05	0.01	1.44	1.90	2.49	0.58	0.20	0.33	1.00	1.15
Sh108_1	1.47	1.49	0.77	61.00	130.29	113.60	2.00	6.10	12.77	100	98
Sh108_2	1.45	1.47	0.79	59.70	129.73	117.29	1.00	5.97	12.84	100	99
Sh108_3	1.48	1.50	0.76	60.80	128.14	110.76	1.00	6.08	12.68	100	99
media	1.47	1.48	0.77	60.50	129.39	113.88	1.33	6.05	12.76	100.00	98.67
d.s.	0.01	0.01	0.01	0.70	1.12	3.27	0.58	0.07	0.08	0.00	0.58
